# Supplementary material for: Energy-environmental evaluation of conventional and variable rate technology sprayer; application of Life Cycle Assessment
Source: PLoS One. 2025 Feb 14;20(2):e0314911. doi: 10.1371/journal.pone.0314911 (PMC11828406; doi:10.1371/journal.pone.0314911)
Supplement: S1 Data — (XLSX) [file pone.0314911.s001.xlsx]

## Sheet: Energy indicators
					انرژی کل تراکتور (خود دستگاه تراکتور) در کل عملیات					انرژی‌های کل مربوط به عملیات شخم با گاوآهن								انرژی‌های کل مربوط به عملیات دیسک و یا نهرکن در یک هکتار								انرژی‌های کل مربوط به عملیات شخم با پنجه‌غازی یا هرس سبک در بین درختان باغ در یک هکتار								انرژی کود اوره		انرژی کود فسفات		انرژی کود پتاس		انرژی پخش کودها در صورت پخش دستی (کارگر) (پخش هر 50 کیلوگرم کود دو نفر ساعت نیاز داشت)			انرژی پخش کودها در صورت پخش با ماشین کودپاش مانند سانتریفیوژ
شماره پرسشنامه	سطح زیرکشت (هکتار) تبدیل کردم	تجربه تولید (سال)	درآمد (میلیون ریال)	تحصیلات	نوع تراکتور	عمر مفید تراکتور (ساعت)	وزن تراکتور (Kg)	کل زمان کارکرد تراکتور در یک هکتار باغ در سال	انرژی تراکتور	تعداد دفعات گاوآهن	وزن گاو آهن	عمر مفیدگاو آهن (ساعت)	زمان برای شخم گاوآهن ساعت در یک هکتار)	انرژی (ماشین) گاواهن	انرژی نیروی انسانی شخم گاوآهن	انرژی سوخت (کاشت با) گاواهن	انرژی روغن گاواهن	تعداد دفعات دیسک+نهرکن	وزن دیسک	عمر مفید دیسک	زمان طول کشیده برای دیسک زدن یک هکتار	انرژی دستگاه دیسک	انرژی نیروی انسانی برای دیسک زدن	انرژی سوخت دیسک	انرژی روغن دیسک	تعداد دفعات پنجه غازی	وزن پنجه غازی	عمر مفید پنجه غازی	زمان طول کشیده برای پنجه غازی	انرژی دستگاه پنجه غازی	انرژی نیروی انسانی برای پنجه غازی زدن	انرژی سوخت برای عملیات پنجه غازی	انرژی روغن عملیات پنجه غازی	کیلوگرم کود اوره مصرف شده در یک هکتار	انرژی کود نیتروژن (ازت) مصرف شده	کیلوگرم کود فسفات مصرف شده در یک هکتار	انرژی کود فسفات (فسفر) مصرف شده	کیلوگرم کود پتاس مصرف شده در یک هکتار	انرژی کود پتاس مصرف شده	پخش دستی کودشیمیایی	زمان پخش کود با دست ساعت در یک هکتار(هر دو نوع کود)	انرژی نیروی انسانی کود پاشی با دست در یک هکتار	پخش ماشینی کود شیمایی	وزن ماشین کودپاش	عمر مفید ماشین کودپاش	زمان پخش کود با ماشین ساعت در یک هکتار	انرژی ماشین کودپاش در یک هکتار	انرژی نیروی انسانی(راننده) در کودپاشی یک هکتار	انرژی سوخت کودپاشی با ماشین
1	1	10	200000	ابتدایی	MF285	24000	2850	73	543.531	0	300	5000	0	0	0	0	0	0	1000	5000	0	0	0	0	0	1	260	5000	1	3.2604	1.96	337.86	5.258	350	10648.5	100	572.24	50	200.7	دستی	30	58.8	کوپاش سانتریفیوژ	90	3000	0	0	0	0
2	1	8	150000	ابتدایی	MF285	24000	2850	67	498.857	0	300	5000	0	0	0	0	0	1	1000	5000	1	12.54	1.96	337.86	5.258	0	260	5000	0	0	0	0	0	300	9127.32	100	572.24	50	200.7	دستی	27	52.92	کوپاش سانتریفیوژ	90	3000	0	0	0	0
3	1	12	130000	دیپلم	MF285	24000	2850	47	349.944	0	300	5000	0	0	0	0	0	0	1000	5000	0	0	0	0	0	1	260	5000	1	3.2604	1.96	337.86	5.258	400	12169.8	100	572.24	50	200.7	دستی	33	64.68	کوپاش سانتریفیوژ	90	3000	0	0	0	0
4	1	10	100000	لیسانس	MF285	24000	2850	67	498.857	0	300	5000	0	0	0	0	0	0	1000	5000	0	0	0	0	0	1	260	5000	1	3.2604	1.96	337.86	5.258	400	12169.8	100	572.24	100	401.4	دستی	36	70.56	کوپاش سانتریفیوژ	90	3000	0	0	0	0
5	1	12	180000	دیپلم	MF285	24000	2850	39	290.379	0	300	5000	0	0	0	0	0	1	1000	5000	1	12.54	1.96	337.86	5.258	0	260	5000	0	0	0	0	0	350	10648.5	150	858.36	75	301.05	دستی	34.5	67.62	کوپاش سانتریفیوژ	90	3000	0	0	0	0
6	1	10	230000	دیپلم	MF285	24000	4750	53	657.697	0	300	5000	0	0	0	0	0	0	1000	5000	0	0	0	0	0	1	260	5000	1	3.2604	1.96	337.86	5.258	350	10648.5	100	572.24	50	200.7	دستی	30	58.8	کوپاش سانتریفیوژ	90	3000	0	0	0	0
7	1	12	220000	لیسانس	MF285	24000	2850	51	379.727	0	300	5000	0	0	0	0	0	1	1000	5000	1	12.54	1.96	337.86	5.258	0	260	5000	0	0	0	0	0	450	13691	125	715.3	50	200.7	دستی	37.5	73.5	کوپاش سانتریفیوژ	90	3000	0	0	0	0
8	1	15	200000	دبیرستان	MF285	24000	2850	33	245.706	0	300	5000	0	0	0	0	0	0	1000	5000	0	0	0	0	0	1	260	5000	1	3.2604	1.96	337.86	5.258	400	12169.8	100	572.24	25	100.35	دستی	31.5	61.74	کوپاش سانتریفیوژ	90	3000	0	0	0	0
9	1	15	150000	دیپلم	MF285	24000	2850	53	394.618	0	300	5000	0	0	0	0	0	1	1000	5000	1	12.54	1.96	337.86	5.258	0	260	5000	0	0	0	0	0	400	12169.8	100	572.24	50	200.7	دستی	33	64.68	کوپاش سانتریفیوژ	90	3000	0	0	0	0
10	1	10	300000	دبیرستان	MF285	24000	2850	67	498.857	0	300	5000	0	0	0	0	0	1	1000	5000	1	12.54	1.96	337.86	5.258	0	260	5000	0	0	0	0	0	500	15212.2	100	572.24	50	200.7	دستی	39	76.44	کوپاش سانتریفیوژ	90	3000	0	0	0	0
11	1	12	280000	دبیرستان	MF285	24000	2850	49	364.836	0	300	5000	0	0	0	0	0	0	1000	5000	0	0	0	0	0	1	260	5000	1	3.2604	1.96	337.86	5.258	350	10648.5	100	572.24	75	301.05	دستی	31.5	61.74	کوپاش سانتریفیوژ	90	3000	0	0	0	0
12	1	13	350000	راهنمایی	MF285	24000	4750	40	496.375	0	300	5000	0	0	0	0	0	1	1000	5000	1	12.54	1.96	337.86	5.258	0	260	5000	0	0	0	0	0	400	12169.8	125	715.3	75	301.05	دستی	36	70.56	کوپاش سانتریفیوژ	90	3000	0	0	0	0
13	1	10	200000	ابتدایی	MF285	24000	2850	49	364.836	0	300	5000	0	0	0	0	0	1	1000	5000	1	12.54	1.96	337.86	5.258	0	260	5000	0	0	0	0	0	350	10648.5	125	715.3	0	0	دستی	28.5	55.86	کوپاش سانتریفیوژ	90	3000	0	0	0	0
14	1	15	250000	ابتدایی	MF285	24000	2850	37	275.488	0	300	5000	0	0	0	0	0	0	1000	5000	0	0	0	0	0	1	260	5000	1	3.2604	1.96	337.86	5.258	400	12169.8	100	572.24	0	0	دستی	30	58.8	کوپاش سانتریفیوژ	90	3000	0	0	0	0
15	1	8	300000	دبیرستان	MF285	24000	2850	67	498.857	0	300	5000	0	0	0	0	0	0	1000	5000	0	0	0	0	0	1	260	5000	1	3.2604	1.96	337.86	5.258	500	15212.2	125	715.3	50	200.7	دستی	40.5	79.38	کوپاش سانتریفیوژ	90	3000	0	0	0	0
16	1	7	280000	فوق دیپلم	MF285	24000	2850	69	513.748	0	300	5000	0	0	0	0	0	0	1000	5000	0	0	0	0	0	1	260	5000	1	3.2604	1.96	337.86	5.258	450	13691	125	715.3	50	200.7	دستی	37.5	73.5	کوپاش سانتریفیوژ	90	3000	0	0	0	0
17	1	7	220000	ابتدایی	MF285	24000	2850	64	476.52	0	300	5000	0	0	0	0	0	0	1000	5000	0	0	0	0	0	0	260	5000	0	0	0	0	0	400	12169.8	100	572.24	75	301.05	دستی	34.5	67.62	کوپاش سانتریفیوژ	90	3000	0	0	0	0
18	1	5	200000	دیپلم	MF285	24000	2850	55	409.509	0	300	5000	0	0	0	0	0	0	1000	5000	0	0	0	0	0	1	260	5000	1	3.2604	1.96	337.86	5.258	400	12169.8	50	286.12	75	301.05	دستی	31.5	61.74	کوپاش سانتریفیوژ	90	3000	0	0	0	0
19	1	15	160000	سوم راهنمایی	MF285	24000	2850	47	349.944	0	300	5000	0	0	0	0	0	0	1000	5000	0	0	0	0	0	1	260	5000	1	3.2604	1.96	337.86	5.258	450	13691	100	572.24	50	200.7	دستی	36	70.56	کوپاش سانتریفیوژ	90	3000	0	0	0	0
20	1	9	180000	ابتدایی	MF285	24000	2850	56	416.955	0	300	5000	0	0	0	0	0	0	1000	5000	0	0	0	0	0	0	260	5000	0	0	0	0	0	500	15212.2	100	572.24	50	200.7	دستی	39	76.44	کوپاش سانتریفیوژ	90	3000	0	0	0	0
21	1	15	240000	دیپلم	MF285	24000	2850	59	439.292	0	300	5000	0	0	0	0	0	1	1000	5000	1	12.54	1.96	337.86	5.258	0	260	5000	0	0	0	0	0	400	12169.8	100	572.24	25	100.35	دستی	31.5	61.74	کوپاش سانتریفیوژ	90	3000	0	0	0	0
22	1	10	330000	لیسانس	MF285	24000	4750	47	583.241	0	300	5000	0	0	0	0	0	1	1000	5000	1	12.54	1.96	337.86	5.258	0	260	5000	0	0	0	0	0	400	12169.8	100	572.24	25	100.35	دستی	31.5	61.74	کوپاش سانتریفیوژ	90	3000	0	0	0	0
23	1	12	350000	فوق دیپلم	MF285	24000	2850	58	431.846	0	300	5000	0	0	0	0	0	0	1000	5000	0	0	0	0	0	1	260	5000	1	3.2604	1.96	337.86	5.258	400	12169.8	100	572.24	25	100.35	دستی	31.5	61.74	کوپاش سانتریفیوژ	90	3000	0	0	0	0
24	1	12	150000	ابتدایی	MF285	24000	2850	32	238.26	0	300	5000	0	0	0	0	0	0	1000	5000	0	0	0	0	0	0	260	5000	0	0	0	0	0	450	13691	100	572.24	75	301.05	دستی	37.5	73.5	کوپاش سانتریفیوژ	90	3000	0	0	0	0
25	1	13	350000	دبیرستان	OTM950	24000	4750	69	856.247	0	300	5000	0	0	0	0	0	0	1000	5000	0	0	0	0	0	1	260	5000	1	3.2604	1.96	337.86	5.258	600	18254.6	125	715.3	75	301.05	دستی	48	94.08	کوپاش سانتریفیوژ	90	3000	0	0	0	0
26	1	15	400000	بی سواد	MF285	24000	2850	49	364.836	0	300	5000	0	0	0	0	0	1	1000	5000	1	12.54	1.96	337.86	5.258	0	260	5000	0	0	0	0	0	400	12169.8	100	572.24	50	200.7	دستی	33	64.68	کوپاش سانتریفیوژ	90	3000	0	0	0	0
27	1	15	200000	راهنمایی	MF285	24000	2850	39	290.379	0	300	5000	0	0	0	0	0	0	1000	5000	0	0	0	0	0	1	260	5000	1	3.2604	1.96	337.86	5.258	350	10648.5	100	572.24	50	200.7	دستی	30	58.8	کوپاش سانتریفیوژ	90	3000	0	0	0	0
28	1	10	350000	فوق دیپلم	MF285	24000	2850	63	469.074	0	300	5000	0	0	0	0	0	0	1000	5000	0	0	0	0	0	1	260	5000	1	3.2604	1.96	337.86	5.258	500	15212.2	100	572.24	75	301.05	دستی	40.5	79.38	کوپاش سانتریفیوژ	90	3000	0	0	0	0
29	1	10	400000	دیپلم	MF285	24000	2850	67	498.857	0	300	5000	0	0	0	0	0	0	1000	5000	0	0	0	0	0	1	260	5000	1	3.2604	1.96	337.86	5.258	400	12169.8	100	572.24	75	301.05	دستی	34.5	67.62	کوپاش سانتریفیوژ	90	3000	0	0	0	0
30	1	8	350000	ابتدایی	MF285	24000	2850	52	387.173	0	300	5000	0	0	0	0	0	0	1000	5000	0	0	0	0	0	0	260	5000	0	0	0	0	0	400	12169.8	100	572.24	100	401.4	دستی	36	70.56	کوپاش سانتریفیوژ	90	3000	0	0	0	0
31	1	12	450000	دیپلم	MF285	24000	2850	56	416.955	0	300	5000	0	0	0	0	0	1	1000	5000	1	12.54	1.96	337.86	5.258	0	260	5000	0	0	0	0	0	350	10648.5	100	572.24	50	200.7	دستی	30	58.8	کوپاش سانتریفیوژ	90	3000	0	0	0	0
32	1	15	400000	سوم راهنمایی	MF285	24000	2850	47	349.944	0	300	5000	0	0	0	0	0	0	1000	5000	0	0	0	0	0	1	260	5000	1	3.2604	1.96	337.86	5.258	400	12169.8	125	715.3	50	200.7	دستی	34.5	67.62	کوپاش سانتریفیوژ	90	3000	0	0	0	0
33	1	10	300000	دبیرستان	MF285	24000	2850	59	439.292	0	300	5000	0	0	0	0	0	1	1000	5000	1	12.54	1.96	337.86	5.258	0	260	5000	0	0	0	0	0	400	12169.8	100	572.24	50	200.7	دستی	33	64.68	کوپاش سانتریفیوژ	90	3000	0	0	0	0
34	1	10	350000	فوق دیپلم	MF285	24000	4750	65	806.609	0	300	5000	0	0	0	0	0	0	1000	5000	0	0	0	0	0	1	260	5000	1	3.2604	1.96	337.86	5.258	350	10648.5	150	858.36	75	301.05	دستی	34.5	67.62	کوپاش سانتریفیوژ	90	3000	0	0	0	0
35	1	8	250000	ابتدایی	MF285	24000	2850	47	349.944	0	300	5000	0	0	0	0	0	1	1000	5000	1	12.54	1.96	337.86	5.258	0	260	5000	0	0	0	0	0	400	12169.8	100	572.24	50	200.7	دستی	33	64.68	کوپاش سانتریفیوژ	90	3000	0	0	0	0
36	1	17	200000	دیپلم	MF285	24000	2850	68	506.303	0	300	5000	0	0	0	0	0	0	1000	5000	0	0	0	0	0	0	260	5000	0	0	0	0	0	250	7606.1	100	572.24	50	200.7	دستی	24	47.04	کوپاش سانتریفیوژ	90	3000	0	0	0	0
37	1	15	250000	ابتدایی	OTM950	24000	4750	65	806.609	0	300	5000	0	0	0	0	0	0	1000	5000	0	0	0	0	0	1	260	5000	1	3.2604	1.96	337.86	5.258	300	9127.32	125	715.3	50	200.7	دستی	28.5	55.86	کوپاش سانتریفیوژ	90	3000	0	0	0	0
38	1	9	150000	راهنمایی	MF285	24000	2850	55	409.509	0	300	5000	0	0	0	0	0	0	1000	5000	0	0	0	0	0	1	260	5000	1	3.2604	1.96	337.86	5.258	400	12169.8	100	572.24	50	200.7	دستی	33	64.68	کوپاش سانتریفیوژ	90	3000	0	0	0	0
39	1	10	200000	راهنمایی	OTM950	24000	4750	45	558.422	0	300	5000	0	0	0	0	0	1	1000	5000	1	12.54	1.96	337.86	5.258	0	260	5000	0	0	0	0	0	350	10648.5	100	572.24	50	200.7	دستی	30	58.8	کوپاش سانتریفیوژ	90	3000	0	0	0	0
40	1	12	130000	پنچم ابتدایی	MF285	24000	2850	63	469.074	0	300	5000	0	0	0	0	0	1	1000	5000	1	12.54	1.96	337.86	5.258	0	260	5000	0	0	0	0	0	400	12169.8	100	572.24	50	200.7	دستی	33	64.68	کوپاش سانتریفیوژ	90	3000	0	0	0	0
	1	11.325	252000			24000	3182.5	54.7	454.928	0	300	5000	0	0	0	0	0	0.375	1000	5000	0.375	4.7025	0.735	126.698	1.97175	0.5	260	5000	0.5	1.6302	0.98	168.93	2.629	400	12169.8	106.25	608.005	53.75	215.753	#DIV/0!	33.6	65.856	#DIV/0!	90	3000	0	0	0	0
[truncated: 118 more columns]
